# Supplementary material for: Enrichment of Quercetin from Winemaking Residual Diatomaceous Earth via a Tailor-Made Imprinted Adsorbent
Source: Molecules. 2022 Sep 28;27(19):6406. doi: 10.3390/molecules27196406 (PMC9570924; doi:10.3390/molecules27196406)
Supplement: Supplementary file 1 [file molecules-27-06406-s001.zip]

Archive with 1 entries (1 files):
- molecules-1862449-supplementary.pdf
